# Supplementary material for: Deconstructing the modular organization and real-time dynamics of mammalian spinal locomotor networks
Source: Nat Commun. 2023 Feb 16;14:873. doi: 10.1038/s41467-023-36587-w (PMC9935527; doi:10.1038/s41467-023-36587-w)
Supplement: Supplementary file 4 — Source Data [file 41467_2023_36587_MOESM4_ESM.xlsx]

## Sheet: Cover
Source Data file: Deconstructing the modular organization and real-time dynamics of mammalian spinal locomotor networks Li-Ju Hsu, Maëlle Bertho, and Ole Kiehn

## Sheet: Fig. 1d
			Loco Index	Gird-1	Gird-2	Gird-3	Gird-4	Gird-5	Gird-6	Gird-7	Gird-8	Gird-9	Gird-10	Gird-11	Gird-12	Gird-13	Gird-14	Gird-15	Gird-16	Gird-17	Gird-18	Gird-19	Gird-20	Gird-21	Gird-22	Gird-23	Gird-24	Gird-25	Gird-26	Gird-27	Gird-28	Gird-29	Gird-30	Gird-31	Gird-32	Gird-33	Gird-34	Gird-35	Gird-36	Gird-37	Gird-38	Gird-39	Gird-40	Gird-41	Gird-42	Gird-43	Gird-44	Gird-45	Gird-46
			M1	0	0	0	0	0	0	0	0	0	0	0	0	0	0	0	0	0	0	0	0	0	0	0	0	0	0	0	0	0	0	0	0	0	0	0	0	0	0	0	0	0	0	0	0	0	0
			M2	0	1	0	0	0	0	0	0	0	0	0	0	0	0	0	0	0	0	0	0	0	0	0	0	0	0	0	0	0	0	0	0	0	0	0	0	0	0	0	0	0	0	0	0	0	0
			M3	0	0	0	0	0	0	0	0	0	0	0	0	0	0	0	0	0	0	0	0	0	0	0	0	0	0	0	0	0	0	0	0	0	0	0	0	0	0	0	0	0	0	0	0	0	0
			M4	0	0	0	0	0	0	0	0	0	0	0	0	0	0	0	0	0	0	0	0	0	0	0	0	0	0	0	0	0	0	0	0	0	0	0	0	0	0	0	0	0	0	0	0	0	0
			M5	0	0	0	0	0	0	0	0	0	0	0	0	0	0	0	0	0	0	0	0	0	0	0	0	0	0	0	0	0	0	0	0	0	0	0	0	0	0	0	0	0	0	0	0	0	0
[truncated: 54 more columns]

## Sheet: 1e
			Loco Index	Gird-1	Gird-2	Gird-3	Gird-4	Gird-5	Gird-6	Gird-7	Gird-8	Gird-9	Gird-10	Gird-11	Gird-12	Gird-13	Gird-14	Gird-15	Gird-16	Gird-17	Gird-18	Gird-19	Gird-20	Gird-21	Gird-22	Gird-23	Gird-24	Gird-25	Gird-26	Gird-27	Gird-28	Gird-29	Gird-30	Gird-31	Gird-32	Gird-33	Gird-34	Gird-35	Gird-36	Gird-37	Gird-38	Gird-39	Gird-40	Gird-41	Gird-42	Gird-43	Gird-44	Gird-45	Gird-46
			M1	0	0	0	0	0	0	0	0	0	0	0	0	0	0	0	0	0	0	0	0	0	0	0	0	0	0	0	0	0	0	0	0	0	0	0	0	0	0	0	0	0	0	0	0	0	0
			M2	0	0	0	0	0	0	0	0	0	0	0	0	0	0	0	0	0	0	0	0	0	0	0	0	0	0	0	0	0	0	0	0	0	0	0	0	0	0	0	0	0	0	0	0	0	0
			M3	0	0	0	0	0	0	0	0	0	0	0	0	0	0	0	0	0	0	0	0	0	0	0	0	0	0	0	0	1	0	0	0	0	0	0	0	0	0	2	2	0	0	0	1	1	0
			M4	0	0	0	0	0	0	0	0	0	0	0	0	0	0	1	0	0	0	0	0	0	0	0	0	0	1	0	0	0	0	0	0	0	0	0	0	0	0	3	0	0	0	0	0	0	0
			M5	0	0	0	0	0	0	0	0	0	0	0	0	0	0	0	0	0	0	0	0	0	0	0	0	0	0	0	0	0	0	0	0	0	0	0	0	0	0	1	0	1	0	0	0	0	0
[truncated: 54 more columns]

## Sheet: 1f
			Loco Index	Gird-1	Gird-2	Gird-3	Gird-4	Gird-5	Gird-6	Gird-7	Gird-8	Gird-9	Gird-10	Gird-11	Gird-12	Gird-13	Gird-14	Gird-15	Gird-16	Gird-17	Gird-18	Gird-19	Gird-20	Gird-21	Gird-22	Gird-23	Gird-24	Gird-25	Gird-26	Gird-27	Gird-28	Gird-29	Gird-30	Gird-31	Gird-32	Gird-33	Gird-34	Gird-35	Gird-36	Gird-37	Gird-38	Gird-39	Gird-40	Gird-41	Gird-42	Gird-43	Gird-44	Gird-45	Gird-46
			M1	0	0	0	0	0	0	0	0	0	0	0	0	0	0	0	3	0	0	0	0	0	0	0	0	0	3	0	0	0	0	0	0	0	0	0	0	0	0	0	0	0	0	0	0	0	0
			M2	0	0	0	2	0	3	0	0	0	0	0	0	0	2	0	3	0	1	0	0	0	0	0	0	0	2	0	1	0	0	0	0	0	0	0	0	0	0	1	0	0	0	0	0	0	0
			M3	0	0	0	1	0	1	1	0	1	0	0	0	0	0	0	0	1	0	1	0	0	0	0	0	0	0	0	2	2	0	0	0	0	0	0	0	0	0	1	1	0	0	0	0	1	0
			M4	0	0	0	0	0	0	0	0	0	0	0	0	0	0	0	0	0	0	2	1	0	0	0	0	0	0	0	0	2	1	0	0	0	0	0	0	0	0	0	0	0	0	0	0	0	0
[truncated: 54 more columns]

## Sheet: 1g
			Loco Index	Gird-1	Gird-2	Gird-3	Gird-4	Gird-5	Gird-6	Gird-7	Gird-8	Gird-9	Gird-10	Gird-11	Gird-12	Gird-13	Gird-14	Gird-15	Gird-16	Gird-17	Gird-18	Gird-19	Gird-20	Gird-21	Gird-22	Gird-23	Gird-24	Gird-25	Gird-26	Gird-27	Gird-28	Gird-29	Gird-30	Gird-31	Gird-32	Gird-33	Gird-34	Gird-35	Gird-36	Gird-37	Gird-38	Gird-39	Gird-40	Gird-41	Gird-42	Gird-43	Gird-44	Gird-45	Gird-46
			M1	0	0	0	2	0	0	0	0	0	0	0	0	0	2	0	0	0	0	0	0	0	0	0	2	0	1	0	0	1	0	0	0	0	2	0	0	0	0	1	1	0	0	0	0	0	0
			M2	0	0	0	0	0	1	1	0	0	0	0	0	0	0	0	0	0	0	0	0	0	1	0	0	0	0	0	0	0	0	0	1	0	0	0	0	1	1	0	0	0	0	0	0	0	0
			M3	0	0	0	0	0	0	0	0	0	0	0	0	0	0	0	0	0	0	0	0	0	0	0	0	0	0	0	0	0	0	0	0	0	0	0	0	0	0	0	0	0	0	0	0	0	0
[truncated: 54 more columns]

## Sheet: 1i
			Loco Index	Gird-1	Gird-2	Gird-3	Gird-4	Gird-5	Gird-6	Gird-7	Gird-8	Gird-9	Gird-10	Gird-11	Gird-12	Gird-13	Gird-14	Gird-15	Gird-16	Gird-17	Gird-18	Gird-19	Gird-20	Gird-21	Gird-22	Gird-23	Gird-24	Gird-25	Gird-26	Gird-27	Gird-28	Gird-29	Gird-30	Gird-31	Gird-32	Gird-33	Gird-34	Gird-35	Gird-36	Gird-37	Gird-38	Gird-39	Gird-40	Gird-41	Gird-42	Gird-43	Gird-44	Gird-45	Gird-46
			M1	0	0	0	0	0	0	0	0	0	0	0	0	0	0	0	0	0	0	0	0	0	0	0	0	0	0	0	0	0	0	0	0	0	0	0	0	0	0	0	0	0	0	0	0	0	0
			M2	0	0	0	0	0	0	0	0	0	0	0	0	0	0	0	0	0	0	0	0	0	0	0	0	0	0	0	0	0	0	0	0	0	0	0	0	0	0	0	0	0	0	0	0	0	0
			M3	0	0	0	0	0	0	0	0	0	0	0	0	0	0	0	0	0	0	0	0	0	0	0	0	0	0	0	0	0	0	0	0	0	0	0	0	0	0	0	0	0	0	0	0	0	0
			M4	0	0	0	0	0	0	0	0	0	0	0	0	0	0	0	0	0	0	0	0	0	0	0	0	0	0	0	0	0	0	0	0	0	0	0	0	0	0	0	0	0	0	0	0	0	0
			M5	0	0	0	0	0	0	0	0	0	0	0	0	0	0	0	0	0	0	0	0	0	0	0	0	0	0	0	0	0	0	0	0	0	0	0	0	0	0	0	0	0	0	0	0	0	0
[truncated: 54 more columns]

## Sheet: 1j
			Loco Index	Gird-1	Gird-2	Gird-3	Gird-4	Gird-5	Gird-6	Gird-7	Gird-8	Gird-9	Gird-10	Gird-11	Gird-12	Gird-13	Gird-14	Gird-15	Gird-16	Gird-17	Gird-18	Gird-19	Gird-20	Gird-21	Gird-22	Gird-23	Gird-24	Gird-25	Gird-26	Gird-27	Gird-28	Gird-29	Gird-30	Gird-31	Gird-32	Gird-33	Gird-34	Gird-35	Gird-36	Gird-37	Gird-38	Gird-39	Gird-40	Gird-41	Gird-42	Gird-43	Gird-44	Gird-45	Gird-46
			M1	0	0	0	0	0	0	0	0	0	0	0	0	0	0	0	0	0	0	0	0	0	0	0	0	0	0	0	0	0	0	0	0	0	0	0	0	0	0	0	0	0	0	0	0	0	0
			M2	0	0	0	0	0	0	0	0	0	0	0	0	0	0	0	0	0	0	0	0	0	0	0	0	0	0	0	0	0	0	0	0	0	0	0	0	0	0	0	0	0	0	0	0	0	0
			M3	0	0	0	0	0	0	0	0	0	0	0	0	0	0	0	0	0	0	0	0	0	0	0	0	0	0	0	0	0	0	0	0	0	0	0	0	0	0	2	2	0	0	0	0	0	0
			M4	0	0	0	0	0	0	0	0	0	0	0	0	0	0	0	0	0	0	0	0	0	0	0	0	0	0	0	0	0	0	0	0	0	0	0	0	0	0	2	0	0	0	0	0	0	0
			M5	0	0	0	0	0	0	0	0	0	0	0	0	0	0	0	0	0	0	0	0	0	0	0	0	0	0	0	0	0	0	0	0	0	0	0	0	0	0	0	0	0	0	0	0	0	0
[truncated: 54 more columns]

## Sheet: 1k
			Loco Index	Gird-1	Gird-2	Gird-3	Gird-4	Gird-5	Gird-6	Gird-7	Gird-8	Gird-9	Gird-10	Gird-11	Gird-12	Gird-13	Gird-14	Gird-15	Gird-16	Gird-17	Gird-18	Gird-19	Gird-20	Gird-21	Gird-22	Gird-23	Gird-24	Gird-25	Gird-26	Gird-27	Gird-28	Gird-29	Gird-30	Gird-31	Gird-32	Gird-33	Gird-34	Gird-35	Gird-36	Gird-37	Gird-38	Gird-39	Gird-40	Gird-41	Gird-42	Gird-43	Gird-44	Gird-45	Gird-46
			M1	0	0	0	0	1	1	0	0	0	0	0	0	0	0	2	2	0	0	0	0	0	0	0	0	0	0	0	0	0	0	0	0	0	0	0	0	0	0	0	0	0	0	0	0	0	0
			M2	0	0	0	0	0	0	0	0	0	0	0	0	0	0	0	0	0	0	0	0	0	0	0	0	0	2	0	0	0	0	0	0	0	0	0	0	0	0	0	0	0	0	0	0	0	0
			M3	0	0	0	2	0	2	0	0	0	0	0	0	0	0	0	2	0	0	0	0	0	0	0	0	0	0	0	0	0	0	0	0	0	0	0	0	0	0	0	0	0	0	0	0	0	0
			M4	0	0	0	0	0	0	0	0	0	0	0	0	0	0	0	0	0	0	0	0	0	0	0	0	0	0	0	0	0	0	0	0	0	0	0	0	0	0	0	0	0	0	0	0	0	0
[truncated: 54 more columns]

## Sheet: 1l
			Loco Index	Gird-1	Gird-2	Gird-3	Gird-4	Gird-5	Gird-6	Gird-7	Gird-8	Gird-9	Gird-10	Gird-11	Gird-12	Gird-13	Gird-14	Gird-15	Gird-16	Gird-17	Gird-18	Gird-19	Gird-20	Gird-21	Gird-22	Gird-23	Gird-24	Gird-25	Gird-26	Gird-27	Gird-28	Gird-29	Gird-30	Gird-31	Gird-32	Gird-33	Gird-34	Gird-35	Gird-36	Gird-37	Gird-38	Gird-39	Gird-40	Gird-41	Gird-42	Gird-43	Gird-44	Gird-45	Gird-46
			M1	0	0	0	0	0	0	0	0	0	0	0	0	0	0	0	0	0	0	0	0	0	0	0	0	0	0	0	0	0	0	0	0	0	0	0	0	0	0	0	0	0	0	0	0	0	0
			M2	0	0	0	0	0	0	0	0	0	0	0	0	0	0	0	0	0	0	0	0	0	0	0	0	0	0	0	0	0	0	0	0	0	0	0	0	0	0	0	0	0	0	0	0	0	0
			M3	0	0	0	0	0	0	0	0	0	0	0	0	0	0	0	0	0	0	0	0	0	0	0	0	0	0	0	0	0	0	0	0	0	0	0	0	0	0	0	0	0	0	0	0	0	0
[truncated: 54 more columns]

## Sheet: 1n
			Phase value	M1	M2	M3	M4	M5	M6
			Left/right	0.557792	0.479353	0.365633	0.595043	0.533895	0.630727
			Flexor/extensor	0.494333	0.677978	0.382316	0.542158	0.479463	0.459839

[truncated: 24 more sheets: 1o, 2m, 2o, 3f, 4h, 4i, 4j, 4k, 4l, 4m, 5d, 5e, 5f, 6c, 7b, S4b, S6g, S8i, S8j, S8k …]
